# Supplementary material for: Reversing metabolic dysregulation in farnesoid X receptor knockout mice via gut microbiota modulation
Source: PLoS One. 2025 Sep 5;20(9):e0331040. doi: 10.1371/journal.pone.0331040 (PMC12412935; doi:10.1371/journal.pone.0331040)
Supplement: S3 Table — (XLSX) [file pone.0331040.s007.xlsx]

## Sheet: Weight
Mouse study #	Mouse ID #	Phenotype	Sex	Diet	WEIGHT WEEK 0	WEIGHT WEEK 1	WEIGHT WEEK 2	WEIGHT WEEK 3	WEIGHT WEEK 4	WEIGHT WEEK 5	WEIGHT WEEK 6	WEIGHT WEEK 7	WEIGHT WEEK 8	WEIGHT WEEK 9	WEIGHT WEEK 10	WEIGHT WEEK 11	WEIGHT WEEK 12
1	212	C57BL/6J	F	HFD	22.7	23.7	23.8	24.5	25.3	24.3	25.3	26.8	28.3	29.8	32.3	35.9	38.1
2	213	C57BL/6J	F	HFD	19.3	19.7	20	20.4	20.6	20.5	20.7	21.6	22.2	21.7	22.1	24.9	26.9
3	214	C57BL/6J	M	HFD	26.8	30.2	31.6	33.2	36	38.9	39.4	42	45.7	47	47.1	49.4	50
4	215	C57BL/6J	M	HFD	27.4	31.7	32.3	34.1	33.5	34.5	35.1	38.1	40.3	42.1	42.2	41.6	42.8
5	216	C57BL/6J	M	HFD	27.2	28.8	30.6	31.5	31.6	32.2	32.3	34	36.8	37.5	37.8	38.7	39.4
6	187	FXR flox/flox Vilin/Cre+	F	HFD	18.5	19.9	20.7	21.5	21.3	21.8	23.2	25	25.4	26.2	26.4	26.7	28
7	189	FXR flox/flox Vilin/Cre+	F	HFD	19.8	20.2	20.3	20.7	20.4	20.4	21.6	25.9	22.9	23.9	23.2	25.3	27
9	184	FXR flox/flox Vilin/Cre+	M	HFD	21.9	25	27.9	28.3	27.6	29.2	30.8	32	34.7	34.3	35.3	36	36.2
10	144	FXR flox/flox Vilin/Cre+	M	HFD	22.2	23.5	24.3	25.5	26.3	28	30.2	32.1	32.8	34.9	35.2	36.7	38.4
16	210	C57BL/6J	F	HFD + XN	19.4	20.5	20.2	20.2	20.9	19.8	21.1	22.3	23.9	21.3	21	24	25.8
17	211	C57BL/6J	F	HFD + XN	19.8	20.8	21	21.5	22.4	22.4	22.6	23.6	23.6	23.6	23.8	27.2	29.4
18	207	C57BL/6J	M	HFD + XN	26	29.2	29.3	30.7	32.9	34.6	36.4	40	41.2	44.3	43.5	43.3	45.4
19	208	C57BL/6J	M	HFD + XN	24	28	27.3	27.9	30.9	32.4	33.3	36.5	37.8	39.3	41.3	42.4	41.9
20	209	C57BL/6J	M	HFD + XN	25	27.5	28.6	29.8	33.1	35.2	36.7	39.4	40.5	43	45.1	46	46.5
21	191	FXR flox/flox Vilin/Cre+	F	HFD + XN	16.8	18	17.7	18.5	18.6	17.8	20.1	20.6	21.2	21.2	20.6	23.8	26.7
22	194	FXR flox/flox Vilin/Cre+	F	HFD + XN	17.5	19.4	20.3	21.4	21.2	21.8	21.8	22.3	23	22.8	22.7	24.3	22.2
23	182	FXR flox/flox Vilin/Cre+	M	HFD + XN	21.2	23.9	25.1	25.4	26.5	28.2	31.1	32.2	31.8	33.5	34.3	35.1	36.4
24	188	FXR flox/flox Vilin/Cre+	M	HFD + XN	22.2	25.3	26.3	26.2	25.6	26.1	27.6	28.8	28.3	28.5	28.6	29.8	31.9
25	185	FXR flox/flox Vilin/Cre+	M	HFD + XN	22.7	24.2	24.8	25.6	25.8	27.6	28.3	28.9	30	31.3	31.2	32.5	33.5
31	368	C57BL/6J	F	HFD	18.4	20	19.7	19.7	20.6	21.5	20.7	21.2	23.2	24.1	24.7	26	27.5
32	369	C57BL/6J	F	HFD	18.5	19.7	19.6	20.2	22.2	22.7	23.3	24.6	27.4	31	32.9	31.3	34.8
33	370	C57BL/6J	F	HFD	20	20.8	21.3	21.9	22.5	23.4	25.1	26.4	28	31.3	32.5	31.3	33.7
34	374	C57BL/6J	M	HFD	22.9	24.7	26.1	27	27.5	28.7	30.9	34.6	36.7	38.2	39.9	42.3	44.1
35	375	C57BL/6J	M	HFD	23.6	24.6	27	28.5	28.2	30.3	31.4	32	33.6	35.4	35.9	38.6	40.5
43	325	FXR flox/flox Vilin/Cre+	F	HFD	16.6	18	19	19.4	19	20.8	20.7	22.2	21.1	20.9	21.8	22.8	24.9
44	245	FXR flox/flox Vilin/Cre+	F	HFD	18.4	17.9	19.4	19.4	19.2	20.8	21.2	22	22.1	22	21.6	23.3	25.3
45	269	FXR flox/flox Vilin/Cre+	M	HFD	25.2	27.9	29.8	30.4	30.7	33	34.6	36.3	38.5	39.5	40.3	41.6	43
46	371	C57BL/6J	F	HFD + XN	18.6	19.6	19.2	19.6	20.6	22	21.8	22.6	23.4	25.4	27.2	29.2	32
47	372	C57BL/6J	F	HFD + XN	20.4	21.2	21	21.5	22.3	22.2	22	22.8	25.4	26.3	31	31.5	33.6
48	373	C57BL/6J	F	HFD + XN	21.2	21.7	21.6	23.2	24.2	24	23.9	26.8	28.5	29.5	28.8	28.6	31.7
49	376	C57BL/6J	M	HFD + XN	24.3	25.2	26.8	28	30.3	32.5	34.9	37.5	40	43.7	44.4	45.1	47.1
50	377	C57BL/6J	M	HFD + XN	24.7	26	28.1	29.3	31.5	33.4	35.7	38.3	40.9	45.1	46.5	47.7	50.3
59	257	FXR flox/flox Vilin/Cre+	F	HFD + XN	16.6	17.6	18.5	17.8	17.9	18.2	19	19.7	20.4	21.1	20	21.7	23.5
60	258	FXR flox/flox Vilin/Cre+	F	HFD + XN	21.4	22.8	24.2	25.2	26.7	28.1	29	30.7	32.1	34.1	34.4	34	35.8
61	270	FXR flox/flox Vilin/Cre+	M	HFD + XN	25.3	27	28.5	29	29.4	31	33.2	34	36.6	38.3	38.6	38.7	39.3
62	-	C57BL/6J	F	HFD	19.5	20.7	20.7	22.7	22	22.6	23.3	23	23.2	24.2	24.8	26.1	28.7
63	-	C57BL/6J	F	HFD	19.3	21.1	21.8	24.2	23.6	24.4	24.7	26.8	26.6	28.2	27.9	30	33.8
64	-	C57BL/6J	F	HFD	18.3	18.7	19.4	20.8	20.2	21.4	21.9	21.9	22.2	22.5	23	24.6	27.2
65	-	C57BL/6J	M	HFD	23.3	25.2	26.4	28.7	29.3	29.9	32.7	35.6	38.4	41.2	43.1	43.4	44.2
66	-	C57BL/6J	M	HFD	27.1	29.7	31.5	34	35.7	38.5	42.4	45.2	47.7	49.7	51.5	50.8	51.4
73	355	FXR flox/flox Vilin/Cre+	F	HFD	17.5	18.3	18.7	18.9	18.2	19.1	19.6	20	19.8	20.2	20.8	22.7	23.3
74	358	FXR flox/flox Vilin/Cre+	F	HFD	17.6	18.4	19.8	19.6	20.6	21.4	21.5	21.3	21.2	21.6	22	22.4	24
75	359	FXR flox/flox Vilin/Cre+	F	HFD	16.2	16.9	18.1	18.1	18.3	19.5	19.3	19.6	19.8	20.2	21.2	22.8	24.9
76	357	FXR flox/flox Vilin/Cre+	M	HFD	21.6	23.6	24.3	25.7	26	27.7	28.6	29.2	29.7	30.7	31.6	30.7	31.9
77	347	FXR flox/flox Vilin/Cre+	M	HFD	21.8	25.5	25.5	28.3	29.4	31.9	33.3	35	36.3	38.2	39.6	39.9	40.5
78	-	C57BL/6J	F	HFD + XN	20.9	20.6	20.5	20.6	20.6	22.4	23.2	24.3	24.7	24.5	26.4	27.7	29.8
79	-	C57BL/6J	F	HFD + XN	19.9	20.6	20.1	20.6	20.4	21.8	21.6	22.6	23.4	23.8	25.8	27.8	31.6
80	-	C57BL/6J	F	HFD + XN	18.5	19.2	19.8	20.2	20.5	22.1	22.5	22.8	23.8	24.3	26	28.6	31.8
81	-	C57BL/6J	M	HFD + XN	23.8	24.7	26	27.3	27.6	29.2	29.4	30.9	31	31.9	33.2	33.2	34.3
82	-	C57BL/6J	M	HFD + XN	26.2	30.4	32.1	34.7	35.8	37.6	39.4	41	42.2	43.3	44.4	42.3	40.8
89	344	FXR flox/flox Vilin/Cre+	F	HFD + XN	19.6	23	22	25.1	23.4	26.2	26.9	26.6	27.7	29.1	30.5	30.5	32.4
90	346	FXR flox/flox Vilin/Cre+	F	HFD + XN	17.8	21	20.9	22.9	22.5	23.9	25	25.4	26.4	26.7	28.9	28.7	30.8
91	360	FXR flox/flox Vilin/Cre+	F	HFD + XN	16	17.4	16.8	17.8	17.4	18.5	18.9	18.9	19.2	20.1	20.7	21.5	22.7
92	352	FXR flox/flox Vilin/Cre+	M	HFD + XN	22.2	25.8	28	29.9	31.6	34	34.9	37.9	39.5	42.7	45	40	39.1
93	353	FXR flox/flox Vilin/Cre+	M	HFD + XN	21.8	24.8	26.4	28.1	29.4	31.4	32.3	34.3	35.9	37.9	40.2	37	38

## Sheet: GTT
							Before inj	15mn after inj	30mn after inj	1h after inj	2h after inj
Mouse study #	Mouse ID #	Phenotype	Sex	Diet	Weight (g)	Glucose injected (mL)	T0	T15	T30	T60	T120
1	212	C57BL/6J	F	HFD	32.3	0.323	228	496	349	262	241
2	213	C57BL/6J	F	HFD	22.1	0.221	142	428	326	260	145
3	214	C57BL/6J	M	HFD	47.1	0.471	200	431	467	379	243
4	215	C57BL/6J	M	HFD	42.2	0.422	242	584	548	537	464
5	216	C57BL/6J	M	HFD	37.8	0.378	196	475	539	493	280
6	187	FXR flox/flox Vilin/Cre+	F	HFD	26.4	0.264	144	374	269	186	169
7	189	FXR flox/flox Vilin/Cre+	F	HFD	23.2	0.232	166	358	307	226	161
9	184	FXR flox/flox Vilin/Cre+	M	HFD	35.3	0.353	170	341	245	210	152
10	144	FXR flox/flox Vilin/Cre+	M	HFD	35.2	0.352	277	466	475	476	379
16	210	C57BL/6J	F	HFD + XN	21	0.21	132	402	314	183	142
17	211	C57BL/6J	F	HFD + XN	23.8	0.238	148	440	382	292	225
18	207	C57BL/6J	M	HFD + XN	43.5	0.435	197	352	427	400	207
19	208	C57BL/6J	M	HFD + XN	41.3	0.413	241	426	425	388	244
20	209	C57BL/6J	M	HFD + XN	45.1	0.451	241	568	516	505	417
21	191	FXR flox/flox Vilin/Cre+	F	HFD + XN	20.6	0.206	126	311	433	205	131
22	194	FXR flox/flox Vilin/Cre+	F	HFD + XN	22.7	0.227	131	371	325	303	170
23	182	FXR flox/flox Vilin/Cre+	M	HFD + XN	34.3	0.343	211	460	487	412	280
24	188	FXR flox/flox Vilin/Cre+	M	HFD + XN	28.6	0.286	207	520	518	368	224
25	185	FXR flox/flox Vilin/Cre+	M	HFD + XN	31.2	0.312	227	517	492	369	199
31	368	C57BL/6J	F	HFD	24.7	0.247	145	573	488	334	187
32	369	C57BL/6J	F	HFD	32.9	0.329	236	441	600	259	214
33	370	C57BL/6J	F	HFD	32.5	0.325	164	469	428	308	191
34	374	C57BL/6J	M	HFD	39.9	0.399	293	464	508	500	396
35	375	C57BL/6J	M	HFD	35.9	0.359	180	504	550	437	337
43	325	FXR flox/flox Vilin/Cre+	F	HFD	21.8	0.218	148	377	344	204	158
44	245	FXR flox/flox Vilin/Cre+	F	HFD	21.6	0.216	106	366	387	204	129
45	269	FXR flox/flox Vilin/Cre+	M	HFD	40.3	0.403	221	406	466	357	221
46	371	C57BL/6J	F	HFD + XN	27.2	0.272	190	504	593	301	180
47	372	C57BL/6J	F	HFD + XN	31	0.31	169	461	416	236	165
48	373	C57BL/6J	F	HFD + XN	28.8	0.288	203	534	600	489	198
49	376	C57BL/6J	M	HFD + XN	44.4	0.444	256	509	582	484	345
50	377	C57BL/6J	M	HFD + XN	46.5	0.465	207	538	579	545	388
59	257	FXR flox/flox Vilin/Cre+	F	HFD + XN	20	0.2	108	432	342	179	156
60	258	FXR flox/flox Vilin/Cre+	F	HFD + XN	34.4	0.344	186	559	574	447	256
61	270	FXR flox/flox Vilin/Cre+	M	HFD + XN	38.6	0.386	230	547	556	468	244
62	-	C57BL/6J	F	HFD	24.8	0.248	166	600	600	411	170
63	-	C57BL/6J	F	HFD	27.9	0.279	110	420	311	186	143
64	-	C57BL/6J	F	HFD	23	0.23	181	477	416	259	169
65	-	C57BL/6J	M	HFD	43.1	0.431	273	600	600	600	580
66	-	C57BL/6J	M	HFD	51.5	0.515	255	600	600	600	479
73	355	FXR flox/flox Vilin/Cre+	F	HFD	20.8	0.208	103	327	242	141	142
74	358	FXR flox/flox Vilin/Cre+	F	HFD	22	0.22	117	388	261	185	135
75	359	FXR flox/flox Vilin/Cre+	F	HFD	21.2	0.212	109	416	362	216	127
76	357	FXR flox/flox Vilin/Cre+	M	HFD	31.6	0.316	159	522	456	324	211
77	347	FXR flox/flox Vilin/Cre+	M	HFD	39.6	0.396	262	461	461	376	243
78	-	C57BL/6J	F	HFD + XN	26.4	0.264	185	541	585	361	189
79	-	C57BL/6J	F	HFD + XN	25.8	0.258	176	553	476	327	204
80	-	C57BL/6J	F	HFD + XN	26	0.26	167	539	434	226	164
81	-	C57BL/6J	M	HFD + XN	33.2	0.332	222	588	581	439	234
82	-	C57BL/6J	M	HFD + XN	44.4	0.444	245	600	600	599	371
89	344	FXR flox/flox Vilin/Cre+	F	HFD + XN	30.5	0.305	145	371	462	444	209
90	346	FXR flox/flox Vilin/Cre+	F	HFD + XN	28.9	0.289	127	294	480	437	286
91	360	FXR flox/flox Vilin/Cre+	F	HFD + XN	20.7	0.207	135	420	600	600	600
92	352	FXR flox/flox Vilin/Cre+	M	HFD + XN	45	0.45	243	600	600	577	333
93	353	FXR flox/flox Vilin/Cre+	M	HFD + XN	40.2	0.402	244	529	557	557	305

## Sheet: qPCR
GROUP	1.WT	1.WT	1.WT	1.WT	1.WT	1.WT	1.WT	1.WT	2.WT.XN	2.WT.XN	2.WT.XN	2.WT.XN	2.WT.XN	2.WT.XN	2.WT.XN	2.WT.XN	2.WT.XN	3.VILLIN	3.VILLIN	3.VILLIN	3.VILLIN	3.VILLIN	3.VILLIN	3.VILLIN	4.VILLIN.XN	4.VILLIN.XN	4.VILLIN.XN	4.VILLIN.XN	4.VILLIN.XN	4.VILLIN.XN	4.VILLIN.XN	4.VILLIN.XN
MICE ID	2	3	4	5	32	33	34	35	17	18	19	20	46	47	48	49	50	6	7	9	10	43	44	45	21	22	23	24	25	59	60	61
ZO1	0.454642	1.35329	1.13355	1.43384	0.965395	1.06533	0.830717	1.17046	1.32853	1.08488	1.48977	1.55908	1.01439	0.885342	1.64349	0.652302	0.432687	0.654699	1.30885	1.34609	0.866947	0.934006	1.00063	1.06999	1.18798	1.62277	1.12912	1.83813	1.37596	0.726652	0.167945	0.406653
OCLN	0.378635	1.67144	1.28296	1.23161	1.55883	1.05872	0.725289	0.835432	0.982029	0.952235	1.19667	1.11253	0.799213	0.551356	2.06353	0.364355	0.206274	0.759996	1.57398	1.21221	0.689625	0.869413	1.25864	0.913842	2.58471	3.04341	1.25809	2.70416	2.25039	1.02688	0.109145	0.246552
CLDN1	0.569639	1.51212	0.927562	1.25161	0.638657	1.27732	1.88312	0.650959	2.84788	2.12349	Undetermined	0.366583	0.170294	0.114886	0.493547	0.422782	Undetermined	0.253017	0.112259	0.21358	Undetermined	1.25765	1.11524	0.712971	1.02159	0.135329	0.448372	0.174988	0.957263	1.07974	1.2646	0.345106
MUC2	0.211002	1.34111	1.80546	1.95731	1.41081	2.18537	1.88231	0.172312	1.87938	1.73326	1.23958	2.2471	4.0184	2.34274	4.13745	1.80147	1.14913	0.962428	1.65141	1.45517	0.432379	1.54415	0.778821	0.83152	1.88149	2.24259	0.959142	1.82455	1.77082	0.912239	0.608997	0.205047
MMP3	0.323321	1.105	1.52038	1.84099	1.63258	1.09351	1.12396	0.498371	0.711278	0.677179	0.262317	0.584623	0.314606	0.62714	0.449218	1.02023	Undetermined	0.76551	1.13367	3.11994	0.369333	0.529588	1.20251	1.57026	1.31658	1.00488	1.88576	1.32999	Undetermined	0.345597	1.43419	0.110885
MMP9	0.832625	0.541111	1.6997	1.30585	0.428629	1.15747	1.58726	1.26987	Undetermined	1.58058	0.18441	0.586088	0.294962	0.0216926	0.48461	0.585715	Undetermined	1.19256	0.834172	1.3904	0.722974	1.24128	0.729037	1.10505	1.90456	0.487105	1.61602	0.393333	Undetermined	0.692638	0.173862	0.55445
TNFa	2.41753	3.17076	0.274409	0.475407	0.167838	1.70336	1.45517	2.40374	Undetermined	1.26038	0.0163616	0.0756133	0.331596	0.0185386	0.00619046	0.7335	Undetermined	4.36586	0.654229	0.774934	0.451789	1.5507	0.566712	1.13791	Undetermined	2.49126	0.765591	0.341884	Undetermined	0.445151	0.697974	0.352293
IL1b	0.22415	0.352495	4.45748	2.83935	0.864779	3.36758	0.607915	0.564851	0.189953	0.15995	Undetermined	1.48719	1.53289	Undetermined	0.0947987	0.0670094	2.98862	0.261399	0.20403	8.17454	Undetermined	1.31136	2.25782	0.337744	0.345807	0.201332	4.02621	1.96956	Undetermined	1.05395	0.188501	0.112353
GROUP	1.WT	1.WT	1.WT	1.WT	1.WT	2.WT.XN	2.WT.XN	2.WT.XN	2.WT.XN	2.WT.XN	3.VILLIN	3.VILLIN	3.VILLIN	3.VILLIN	4.VILLIN.XN	4.VILLIN.XN	4.VILLIN.XN	4.VILLIN.XN	4.VILLIN.XN
MICE ID	_1	_2	_3	_4	_5	_16	_17	_18	_19	_20	_6	_7	_9	_10	_21	_22	_23	_24	_25
SHP1	0.908823	1.5337	0.846211	1.31322	Undetermined	0.13567	Undetermined	0.533535	0.208703	0.207699	0.749953	Undetermined	0.651704	1.05784	Undetermined	0.339176	1.00663	Undetermined	0.803687
fgf15	0.412049	0.266245	Undetermined	0.314502	3.2621	0.0139891	1.61147	1.72686	0.00835457	0.265476	2.45455	Undetermined	2.32264	1.24051	5.08256	Undetermined	3.03016	Undetermined	8.22851
FGFR4	1.15447	0.730948	1.35261	0.69014	1.26947	0.138613	Undetermined	Undetermined	0.147956	0.507426	1.28849	0.674053	1.17755	0.977788	2.92853	Undetermined	1.26574	Undetermined	2.94293
OST	0.480834	0.502708	Undetermined	0.715296	1.72887	0.682079	0.844356	0.687247	0.514891	0.758256	0.725389	1.70537	1.16939	0.691276	1.38359	1.80152	Undetermined	1.17483	1.55186
ASBT	0.333071	0.191607	Undetermined	0.476337	Undetermined	Undetermined	0.901621	0.93333	Undetermined	0.454397	1.23272	0.947317	1.23444	0.693697	2.62548	Undetermined	1.34044	0.653613	Undetermined
I-BABP	0.0397866	0.00996032	Undetermined	0.471146	Undetermined	0.00209566	0.0841531	0.0272931	0.00951152	0.0738257	Undetermined	0.340623	1.25618	0.61889	1.14514	0.851837	1.32552	0.615886	Undetermined

## Sheet: ELISA-TableS1
Mouse ID	Group	MCP1 (pg/mL)	IL6 (pg/mL)	Insulin (uU/mL)
2	1.WT	71.9149	6.04651	183.662
3	1.WT	43.4043	1.16279	278.31
4	1.WT	35.3191		45.9155
5	1.WT	42.5532		105.915
31	1.WT	91.4894	4.88372	10.4225
16	2.WT XN	43.8298	7.67442	114.648
17	2.WT XN	74.8936	3.72093	201.972
18	2.WT XN	46.383	1.39535
19	2.WT XN	42.5532	1.16279	168.732
20	2.WT XN	52.3404	0.697674
6	3.VILLIN	114.468	6.51163	127.324
7	3.VILLIN	39.1489	4.88372
9	3.VILLIN	93.1915	3.02326	199.155
10	3.VILLIN	67.6596	7.67442	3.66197
45	3.VILLIN	65.5319	0.697674	322.535
21	4.VILLIN XN	79.5745	5.34884	101.127
24	4.VILLIN XN	40.4255	1.39535	147.606
25	4.VILLIN XN	39.5745	1.86047
60	4.VILLIN XN	50.2128	4.18605	15.7746
61	4.VILLIN XN	32.766		26.7606

## Sheet: BA feces-Fig3
	Feces ug/g
		8groups	1.WT.F	1.WT.F	1.WT.F	1.WT.F	1.WT.F	1.WT.F	1.WT.F	2.WT.F.XN	2.WT.F.XN	2.WT.F.XN	2.WT.F.XN	2.WT.F.XN	2.WT.F.XN	2.WT.F.XN	2.WT.F.XN	5.VILLIN.F	5.VILLIN.F	5.VILLIN.F	5.VILLIN.F	5.VILLIN.F	5.VILLIN.F	5.VILLIN.F	6.VILLIN.F.XN	6.VILLIN.F.XN	6.VILLIN.F.XN	6.VILLIN.F.XN	6.VILLIN.F.XN	6.VILLIN.F.XN	6.VILLIN.F.XN	3..WT.M	3..WT.M	3..WT.M	3..WT.M	3..WT.M	3..WT.M	3..WT.M	4.WT.M.XN	4.WT.M.XN	4.WT.M.XN	4.WT.M.XN	4.WT.M.XN	4.WT.M.XN	4.WT.M.XN	7.VILLIN.M	7.VILLIN.M	7.VILLIN.M	7.VILLIN.M
		Sex	F	F	F	F	F	F	F	F	F	F	F	F	F	F	F	F	F	F	F	F	F	F	F	F	F	F	F	F	F	M	M	M	M	M	M	M	M	M	M	M	M	M	M	M	M	M	M
		4groups	1.WT	1.WT	1.WT	1.WT	1.WT	1.WT	1.WT	2.WT XN	2.WT XN	2.WT XN	2.WT XN	2.WT XN	2.WT XN	2.WT XN	2.WT XN	5.VILLIN	5.VILLIN	5.VILLIN	5.VILLIN	5.VILLIN	5.VILLIN	5.VILLIN	6.VILLIN XN	6.VILLIN XN	6.VILLIN XN	6.VILLIN XN	6.VILLIN XN	6.VILLIN XN	6.VILLIN XN	1.WT	1.WT	1.WT	1.WT	1.WT	1.WT	1.WT	2.WT XN	2.WT XN	2.WT XN	2.WT XN	2.WT XN	2.WT XN	2.WT XN	5.VILLIN	5.VILLIN	5.VILLIN	5.VILLIN
Iary and IIary	Conjugation	Sample Type	Feces1	Feces2	Feces31	Feces32	Feces33	Feces62	Feces64	Feces16	Feces17	Feces46	Feces47	Feces48	Feces78	Feces79	Feces80	Feces6	Feces7	Feces43	Feces44	Feces73	Feces74	Feces75	Feces21	Feces22	Feces59	Feces60	Feces89	Feces90	Feces91	Feces3	Feces4	Feces5	Feces34	Feces35	Feces65	Feces66	Feces18	Feces19	Feces20	Feces49	Feces50	Feces81	Feces82	Feces9	Feces10	Feces45	Feces76
Secondary	Unconjugated	LCA	34.1058	129.856	100.529	83.9879	194.275	62.1072	51.446	17.9431	82.6608	50.2886	38.2077	28.6784	27.4671	32.8143	67.6452	39.4971	58.6658	127.711	142.73	58.2861	84.2842	129.804	29.3912	7.90953	29.8961	80.3687	24.1799	31.0784	59.4787	98.9527	84.3484	65.7963	97.6605	47.6761	70.6553	65.9835	31.8388	35.8664	39.4161	28.213	34.6055	16.032	42.7449	83.4274	45.1891	84.6204	23.319
Secondary	Unconjugated	NDCA	0.076415	0.0488921	0.161532	1.04974	0.957558	0.0520417	0.0279508	0.115902	0.202358	0.0739994	0.121215	0.104361	0.0966085	0.060144	0.160009	35.1884	24.7576	76.2114	80.5081	57.7255	46.3728	47.9306	10.1973	0.909526	6.09387	5.25	3.66294	4.89418	20.985	0.233494	0.0390656	0.0363646	0.142913	0.221489	0.172185	0.100452	0.190827	0.135021	0.0977525	0.159974	0.0358762	0.124402	0.0480576	1.80119	0.800557	0.0387183	0.970168
Secondary	Unconjugated	HDCA	21.3217	20.6981	21.1676	13.312	33.3193	5.7493	1.68531	8.35455	7.02128	2.55739	3.19582	4.69589	11.8367	10.5671	4.75171	30.1932	12.886	11.1581	14.8012	18.5056	21.32	30.0919	9.66933	0.0966953	6.34216	23.22	7.40044	17.8319	10.9891	0.823801	3.4798	5.54436	9.24935	10.4008	3.75031	2.59484	1.94683	1.29984	2.40802	1.05522	2.58589	0.85879	2.79892	9.16083	53.1408	6.66433	30.4355
Secondary	Unconjugated	DCA	173.234	362.035	447.073	296.012	586.076	149.228	87.5514	197.425	303.795	217.129	247.289	142.606	206.032	227.443	130.977	436.238	436.501	580.601	521.175	510.458	689.615	675.173	210.066	176.559	265.617	551.624	259.844	438.615	471.578	38.1177	144.708	207.909	258.71	152.726	94.9734	41.8778	129.94	164.969	158.169	138.968	235.732	117.336	140.957	448.972	471.537	236.768	323.89
Primary	Unconjugated	CDCA	58.7514	13.6325	7.95093	18.473	3.84965	1.37387	0.182429	22.8299	3.92309	7.84734	1.54896	8.34955	11.5398	14.2039	1.0431	6.6956	1.86241	0.287072	1.55746	1.94611	2.0837	3.27113	8.85292	0.724595	4.72611	0.624451	6.28875	12.4651	1.38493	0.178488	2.72925	3.23914	3.24321	0.0397042	0.866921	0.274371	2.086	1.89389	2.06589	0.0963992	3.81677	0.451098	2.21199	3.68408	18.8419	3.20328	21.1862
Primary	Unconjugated	CA	248.069	169.863	97.3106	265.624	73.2294	37.7983	1.25584	268.842	62.7055	236.932	33.7379	276.718	263.281	285.388	47.3629	288.76	105.868	67.988	169.504	200.099	111.729	136.784	258.352	78.4961	281.015	53.0128	280.165	203.48	179.564	19.8343	89.2464	139.415	157.909	55.4198	54.0804	13.0155	227.644	253.802	129.601	87.0447	150.887	80.0791	87.7236	241.305	278.201	149.789	302.757
Primary	Unconjugated	a-MCA	320.867	330.371	414.088	356.508	655.824	266.192	38.1814	252.462	272.376	220.307	431.254	251.531	283.544	330.25	187.21	184.752	76.69	126.041	165.481	134.66	210.539	230.878	112.962	0.887244	118.785	473.863	119.144	324.061	94.9075	41.7158	227.216	310.835	290.52	161.957	199.715	41.1549	229.906	257.835	202.438	196.951	239.534	116.046	144.621	232.715	449.655	225.859	219.192
Primary	Unconjugated	b-MCA	332.632	484.496	606.76	511.84	756.306	369.149	24.837	289.203	209.456	249.862	445.443	320.828	348.018	325.197	150.584	488.522	197.084	449.27	538.193	492.082	402.961	457.392	190.16	2.08837	256.128	329.493	143.15	309.787	106.217	26.1976	332.301	341.966	338.188	196.851	276.357	76.6628	248.211	169.724	148.804	217.658	329.549	185.328	114.258	337.438	353.803	343.738	376.498
Secondary	Unconjugated	y-MCA	47.6355	67.6847	93.3293	61.3088	141.591	57.9175	23.5484	31.4532	97.1339	55.157	95.5783	35.0125	51.4084	55.0256	93.799	118.938	89.6105	89.9527	120.004	70.3597	126.084	82.6607	82.9502	15.5432	86.0641	140.197	58.9202	58.2695	146.377	34.3026	46.2566	32.4442	50.5797	37.9127	43.1392	59.112	29.9251	42.1199	46.8954	58.5245	41.8266	25.056	47.0237	110.571	34.4686	64.462	31.7862
Secondary	Unconjugated	w-MCA	344.605	679.703	791.555	381.667	983.976	745.626	152.893	200.483	378.57	202.742	604.336	284.855	450.458	604.18	473.504	470.808	239.355	469.118	319.46	484.526	604.658	777.418	265.117	6.99203	307.173	417.134	251.514	302.335	520.667	86.5401	421.159	431.472	609.169	651.189	663.64	414.433	489.389	431.978	353.081	127.896	195.3	394.973	348.309	552.944	382.793	573.7	377.905
Secondary	Conjugated	GLCA	0.0628955	0.754382	1.56799	0.702378	3.25008	0.55336	0.0574033	0.151874	1.13957	0.0251814	1.10334	0.379615	0.580356	0.557168	0.394454	0.269172	0.152671	0.161299	0.157271	0.163695	0.17225	0.0540513	0.158407	0	0.0614302	0.582941	0.0775268	0.231868	0.160685	0.0439681	0.150352	0.331641	0.740032	0.535633	0.160516	0.421009	0.339799	0.0366428	0.0922846	0.0437691	0.0427946	0.05	0.31702	0.631474	0.0919014	0.0864314	0.0859532
Primary	Conjugated	GCDCA	0.0223344	0.00663418	0.0603242	0.0676224	0.0233299	0.0189224	0.00239827	0.0887024	0.00827843	0.00946619	0.0120223	0.0207354	0.035522	0.0232979	0.0117705	0.0135716	0.00637781	0.00673114	0.0114974	0.00676676	0.004797	0.00904401	0.00750473	0.0109988	0.00636809	0.00614024	0.00858373	0.0256016	0.00322568	0.0110194	0.0125575	0.015586	0.0236405	0.00932252	0.0111755	0.0109911	0.0184107	0.00459292	0.0134949	0.00182839	0.00893846	0.0020888	0.00661674	0.00143569	0.0115096	0.0126375	0.0017973
Secondary	Conjugated	GDCA	0.0186658	0.0500814	0.419404	0.743365	0.0960813	0.0690771	0.0170369	0.214208	0.0569721	0.0401731	0.0676215	0.0379119	0.0847088	0.169493	0.0815283	0.179891	0.0127387	0.0757902	0.154587	0.361985	0.104374	0.0862067	0.364818	0.0195205	0.121856	0.261312	0.418846	0.625304	0.177339	0.0130483	0.00558036	0.0230672	0.0756522	0.0778242	0.0635142	0.00780654	0.0340388	0.0190334	0.0342354	0.0340955	0.0269913	0.0333856	0.0273519	0.171626	0.0473816	0.00801523	0.0934367
Secondary	Conjugated	GUDCA	11.1859	11.2651	17.9462	21.9199	13.7867	10.7734	10.165	15.8837	11.074	10.4015	10.2221	12.761	14.5293	13.2199	11.4707	10.8261	10.003	10.258	10.311	13.0574	10.5288	10.7218	12.935	10.015	11.0259	14.1315	12.1619	13.6799	11.4507	10.2009	10.2401	10.5356	11.6711	10.7712	11.1552	10.7011	10.8561	10.5418	10.3127	10.2925	10.2841	10.5564	10.1456	11.1797	11.1525	10.283	11.1486
Primary	Conjugated	GCA	0.254008	0.113494	1.87862	3.18719	0.435967	0.403909	0.0821741	3.43845	0.194912	0.491853	0.794741	1.56396	0.702198	1.41889	0.408995	0.403814	0.0507313	0.101072	0.0360648	0.42304	0.102104	0.118802	1.56754	0.535813	0.773924	0.262453	1.16215	1.21292	0.215742	0.116804	0.115674	0.101501	0.518803	0.0639033	0.237251	0.0645915	0.410739	0.191096	0.218059	0.120824	0.188212	0.0923209	0.146019	0.478744	0.0830048	0.059732	0.350426
Secondary	Conjugated	TLCA	0.663835	1.09942	3.31275	2.20518	0.858637	0.0843538	0.333775	1.2089	0.267255	0.262599	0.105262	0.953393	0.736012	1.05351	3.65118	9.04471	0.209027	0.407249	0.0810971	1.83681	1.03276	0.679419	0.573863	0.0487276	0.279434	0.127505	0.485493	1.51751	0.164257	0.164612	0.130226	0.261215	0.601109	0.285147	0.178943	1.99291	0.120848	0.248784	0.149078	0.0447682	0.137317	0.37573	0.271482	1.43161	0.555066	0.380491	4.08516
Primary	Conjugated	TCDCA	2.62262	1.80974	2.09841	11.2007	0.752503	1.73582	0.520224	19.3558	1.27315	0.376731	2.0948	0.936873	0.594315	1.1755	7.05295	8.18994	0.144959	0.263973	0.128943	1.23796	0.458	0.180324	0.561736	1.17282	0.456875	0.645775	0.440412	1.07827	0.305314	0.901401	0.931354	1.40897	1.81677	1.36581	2.24862	2.35245	1.02434	0.574828	0.499882	0.549633	1.7647	0.619731	1.57395	0.425407	0.428159	0.844092	3.64178
Secondary	Conjugated	TUDCA	63.4751	67.1242	245.036	470.361	27.6673	57.2702	28.7265		45.2725	33.3523	53.6706	46.9438	44.7441	35.7354	233.717	1592.94	13.8758	18.3468	13.7286	52.4613	19.5652	18.7899	70.4716	16.5387	18.463	36.6975	18.6668	37.6992	14.8474	35.5898	38.2721	38.3289	51.0889	50.6129	67.3642	607.335	64.9474	39.8292	27.888	28.605	50.2244	34.6107	55.1835	65.8782	151.78	36.8379	1303.13
Secondary	Conjugated	TDCA	7.0633	8.21185	54.435	80.424	3.16635	0.642444	0.596839	48.5376	0.408435	1.01291	1.33194	2.78999	4.89543	2.28312	27.2181	171.912	1.61027	1.68045	0.564227	20.4765	11.809	3.40699	13.266	0.882719	3.67443	1.56248	8.39545	22.0837	3.55603	0.939531	0.333329	1.40986	8.61611	3.62242	0.993712	1.48893	1.32893	0.489132	0.41994	0.20669	1.78594	0.169693	0.525244	17.5571	11.3134	1.39316	108.743
Secondary	Conjugated	T-a/w-MCA	16.7882	30.8781	51.7672	161.319	3.46786	3.08527	2.30891	65.7333	0.845663	1.1168	0.645624	6.88493	8.85563	5.22982	168.952	92.623	0.67335	1.21391	0.328096	10.0734	4.45994	2.23737	9.28038	0.199709	2.86027	0.961266	4.00038	5.46406	2.32831	2.29306	1.10052	3.35227	9.42795	14.3639	5.77858	23.2275	6.72767	2.29201	0.827304	0.109721	0.883586	1.00322	1.30017	7.02273	3.4544	6.34472	73.5594
Primary	Conjugated	T-b-MCA	15.3514	7.612	19.0035	111.86	1.92743	2.08959	1.06143	122.658	1.52838	1.449	1.8449	7.12338	3.99913	2.07524	37.2769	57.1255	0.215193	0.23278	0.0800983	2.63559	1.51112	0.451176	2.07322	0.299238	1.47655	0.66237	1.52094	6.29303	0.347113	1.41425	0.855444	2.15847	6.48091	2.89994	3.42631	6.28747	3.19567	1.54019	0.793849	0.537314	1.92535	0.783443	1.33907	2.50557	2.83375	2.95051	54.4132
Primary	Conjugated	TCA	16.658	25.8259	36.5432	381.066	5.29867	8.74534	3.71384	374.761	7.53671	6.37445	8.24392	19.2869	13.2237	7.21866	113.553	183.138	1.13048	2.44131	0.94701	22.785	4.61117	2.09955	8.24687	12.9492	6.72993	2.20705	5.35512	10.1571	2.22894	3.83532	3.88715	6.14032	14.1965	10.3495	8.71884	13.8678	10.2716	3.97752	2.95021	3.0191	11.247	7.17017	6.59966	6.01776	4.43429	7.81974	113.729
Secondary	Unconjugated	7-KCDCA	0.0252696	0.0739495	0.282986	0.277014	0.144619	0.315369	0.0830592	0.12511	0.697296	0.364155	0.62779	0.286047	0.212725	0.344646	0.536331	2.5545	0.256285	3.32816	1.85886	4.08586	4.7588	1.26208	0.644952	0.427846	0.525028	0.984321	0.705236	1.04804	1.59398	0.244657	0.0899883	0.191767	0.30432	0.409009	0.431793	0.362803	0.422339	0.419027	0.461264	0.499224	0.326318	0.309714	0.441343	0.183476	0.114846	0.114966	0.0849979
Secondary	Unconjugated	12-KCDCA	32.4741	26.8434	42.1876	20.2731	64.2905	11.1675	2.0775	18.2047	19.8558	43.3366	34.2773	18.1694	20.6333	42.9981	5.17636	384.279	105.951	207.625	268.109	312.455	165.854	294.915	70.9705	2.65908	56.1966	186.184	83.3393	84.9239	118.898	4.20117	9.07589	17.1529	11.2769	1.95539	4.30158	1.71881	14.3161	21.2949	7.43583	10.1925	9.11645	3.68	16.3121	142.153	302.243	19.4879	236.521
Secondary	Unconjugated	7-KDCA	87.5302	52.5506	13.2183	53.5735	6.35092	79.4235	2.67649	65.7925	3.55144	58.2325	9.88183	86.6311	117.648	83.3176	9.00145	93.6711	2.85206	24.6888	6.8126	106.943	19.0613	29.6082	4.21263	2.07399	41.1179	0.630105	141.89	88.2658	26.111	4.21292	16.832	25.8613	27.1325	58.8225	165.473	52.7346	4.79713	3.79772	4.67921	2.66572	17.8424	37.7508	38.3842	39.2394	96.174	49.8789	127.734
Secondary	Unconjugated	7-KDCA isomers	9.96331	16.7425	18.5831	18.5708	9.88309	86.1694	2.3843	7.3228	8.19156	7.12003	59.0234	10.5782	32.3257	30.8393	32.4039	13.0144	2.2177	13.885	7.31589	13.0842	14.0048	23.2915	1.71755	0.249318	3.64366	19.9958	8.91381	36.6121	6.49209	1.04433	13.9404	12.584	9.45252	17.5129	36.8137	64.7131	1.56134	1.94841	4.79357	3.18345	10.4202	16.3049	31.5021	9.57898	15.3423	9.85932	20.0292
Secondary	Unconjugated	ACA	81.5298	82.3004	85.492	47.6084	38.2796	249.14	10.4427	30.5485	21.0831	39.5711	97.3839	37.9102	184.099	107.312	121.727	141.245	24.62	100.511	59.0724	181.882	88.1765	107.631	41.6858	4.14171	27.836	66.6498	121.655	132.976	62.9854	5.09977	52.2017	78.1996	82.0882	75.6487	327.466	131.045	48.1969	33.1777	35.3158	16.7365	66.5247	132.122	163.511	60.08	61.5261	65.5507	153.032
Secondary	Unconjugated	UCA	103.032	109.249	134.463	115.273	219.536	88.329	13.043	83.3973	91.969	70.8853	143.35	83.1457	93.0931	110.709	61.9319	60.8148	25.8021	42.3642	53.9987	44.475	70.154	78.1066	37.2024	0.319293	39.7423	160.698	40.4378	107.712	30.5168	13.6443	76.6107	100.814	97.4197	53.8717	67.0402	11.8655	74.1523	85.243	70.6136	64.8024	80.4693	38.8393	48.7839	75.5758	145.571	76.1217	72.0166
Secondary	Unconjugated	Coprocholic acid	41.2882	29.5499	40.9224	22.4196	30.7074	32.4607	4.79893	21.768	19.7218	45.5576	39.2038	67.1171	44.4249	55.5597	7.25638	82.5938	26.1173	38.727	65.7522	47.3672	54.3371	44.6421	40.5372	2.18311	42.8026	94.5295	60.6545	52.1194	41.6072	17.4233	44.4556	53.6946	39.8125	30.1661	40.4517	34.5779	70.4198	75.2955	38.1548	39.532	51.7699	18.3747	25.8656	87.7455	99.1002	44.2977	81.3864
		Total	2071.31	2730.45	3349.14	3512.83	3859.33	2327.67	464.7	2168.3	1652.52	1562.88	2364.6	1756.9	2239.1	2386.37	1998.86	5004.43	1459.18	2464.66	2562.86	2864.46	2770.35	3189.69	1494.2	344.933	1619.63	2662.57	1664.56	2306.54	1936.14	448.291	1620.72	1891.22	2188.12	1647.74	2149.66	1679.98	1704.22	1640.55	1288.63	1037.74	1548.86	1239.13	1332.93	2549.88	2994.69	2021.17	4071.73
	Primary unconjugated		960.32	998.363	1126.11	1152.44	1489.21	674.514	64.4567	833.338	548.46	714.948	911.984	857.427	906.383	955.039	386.2	968.73	381.503	643.586	874.735	828.787	727.313	828.326	570.327	82.1963	660.654	856.993	548.748	849.792	382.073	87.9261	651.493	795.455	789.861	414.267	531.02	131.108	707.847	683.256	482.909	501.75	723.786	381.905	348.815	815.142	1100.5	722.59	919.633
	Primary conjugated		34.9084	35.3677	59.584	507.382	8.43789	12.9936	5.38007	520.302	10.5414	8.7015	12.9904	28.9318	18.5549	11.9116	158.303	248.871	1.54774	3.04587	1.20361	27.0883	6.68719	2.8589	12.4569	14.9681	9.44365	3.78379	8.4872	18.7669	3.10033	6.2788	5.80218	9.82484	23.0366	14.6884	14.6422	22.5833	14.9208	6.28823	4.4755	4.2287	15.1342	8.66775	9.66531	9.42892	7.79071	11.6867	172.136
	Secondary unconjugated		976.821	1577.34	1788.96	1115.33	2309.39	1567.69	352.658	682.933	1034.45	793.015	1372.48	799.791	1239.73	1361.17	1008.87	1909.03	1049.59	1785.88	1661.6	1910.15	1988.68	2322.53	804.362	220.065	913.05	1747.46	1063.12	1356.68	1518.28	304.841	913.197	1031.7	1293	1138.51	1518.31	881.12	897.096	897.545	761.521	492.429	746.555	801.762	906.681	1621.43	1708	1231.56	1479.11
	Secondary conjugated		99.2578	119.383	374.485	737.675	52.2929	72.4782	42.2054	131.73	59.0644	46.2114	67.1464	70.7506	74.4256	58.2485	445.485	1877.8	26.5368	32.1435	25.3249	98.4311	47.6723	35.9757	107.05	27.7044	36.4863	54.3246	44.2064	81.3014	32.6847	49.2449	50.2322	54.2425	82.2208	80.269	85.6946	645.174	84.3548	53.4566	39.7234	39.3366	63.3851	46.7991	67.7705	103.873	178.395	55.3337	1500.85
		Total	2071.31	2730.45	3349.14	3512.83	3859.33	2327.67	464.7	2168.3	1652.52	1562.88	2364.6	1756.9	2239.1	2386.37	1998.86	5004.43	1459.18	2464.66	2562.86	2864.46	2770.35	3189.69	1494.2	344.933	1619.63	2662.57	1664.56	2306.54	1936.14	448.291	1620.72	1891.22	2188.12	1647.74	2149.66	1679.98	1704.22	1640.55	1288.63	1037.74	1548.86	1239.13	1332.93	2549.88	2994.69	2021.17	4071.73
Lowest concentrations pooled into 'others'
ug/g		8groups	1.WT.F	1.WT.F	1.WT.F	1.WT.F	1.WT.F	1.WT.F	1.WT.F	2.WT.F.XN	2.WT.F.XN	2.WT.F.XN	2.WT.F.XN	2.WT.F.XN	2.WT.F.XN	2.WT.F.XN	2.WT.F.XN	5.VILLIN.F	5.VILLIN.F	5.VILLIN.F	5.VILLIN.F	5.VILLIN.F	5.VILLIN.F	5.VILLIN.F	6.VILLIN.F.XN	6.VILLIN.F.XN	6.VILLIN.F.XN	6.VILLIN.F.XN	6.VILLIN.F.XN	6.VILLIN.F.XN	6.VILLIN.F.XN	3..WT.M	3..WT.M	3..WT.M	3..WT.M	3..WT.M	3..WT.M	3..WT.M	4.WT.M.XN	4.WT.M.XN	4.WT.M.XN	4.WT.M.XN	4.WT.M.XN	4.WT.M.XN	4.WT.M.XN	7.VILLIN.M	7.VILLIN.M	7.VILLIN.M	7.VILLIN.M
			F	F	F	F	F	F	F	F	F	F	F	F	F	F	F	F	F	F	F	F	F	F	F	F	F	F	F	F	F	M	M	M	M	M	M	M	M	M	M	M	M	M	M	M	M	M	M
			1.WT	1.WT	1.WT	1.WT	1.WT	1.WT	1.WT	2.WT XN	2.WT XN	2.WT XN	2.WT XN	2.WT XN	2.WT XN	2.WT XN	2.WT XN	5.VILLIN	5.VILLIN	5.VILLIN	5.VILLIN	5.VILLIN	5.VILLIN	5.VILLIN	6.VILLIN XN	6.VILLIN XN	6.VILLIN XN	6.VILLIN XN	6.VILLIN XN	6.VILLIN XN	6.VILLIN XN	1.WT	1.WT	1.WT	1.WT	1.WT	1.WT	1.WT	2.WT XN	2.WT XN	2.WT XN	2.WT XN	2.WT XN	2.WT XN	2.WT XN	5.VILLIN	5.VILLIN	5.VILLIN	5.VILLIN
Iary and IIary	Conjugation	Sample Type	Feces1	Feces2	Feces31	Feces32	Feces33	Feces62	Feces64	Feces16	Feces17	Feces46	Feces47	Feces48	Feces78	Feces79	Feces80	Feces6	Feces7	Feces43	Feces44	Feces73	Feces74	Feces75	Feces21	Feces22	Feces59	Feces60	Feces89	Feces90	Feces91	Feces3	Feces4	Feces5	Feces34	Feces35	Feces65	Feces66	Feces18	Feces19	Feces20	Feces49	Feces50	Feces81	Feces82	Feces9	Feces10	Feces45	Feces76
Secondary	Unconjugated	LCA	34.1058	129.856	100.529	83.9879	194.275	62.1072	51.446	17.9431	82.6608	50.2886	38.2077	28.6784	27.4671	32.8143	67.6452	39.4971	58.6658	127.711	142.73	58.2861	84.2842	129.804	29.3912	7.90953	29.8961	80.3687	24.1799	31.0784	59.4787	98.9527	84.3484	65.7963	97.6605	47.6761	70.6553	65.9835	31.8388	35.8664	39.4161	28.213	34.6055	16.032	42.7449	83.4274	45.1891	84.6204	23.319
Secondary	Unconjugated	NDCA	0.076415	0.0488921	0.161532	1.04974	0.957558	0.0520417	0.0279508	0.115902	0.202358	0.0739994	0.121215	0.104361	0.0966085	0.060144	0.160009	35.1884	24.7576	76.2114	80.5081	57.7255	46.3728	47.9306	10.1973	0.909526	6.09387	5.25	3.66294	4.89418	20.985	0.233494	0.0390656	0.0363646	0.142913	0.221489	0.172185	0.100452	0.190827	0.135021	0.0977525	0.159974	0.0358762	0.124402	0.0480576	1.80119	0.800557	0.0387183	0.970168
Secondary	Unconjugated	HDCA	21.3217	20.6981	21.1676	13.312	33.3193	5.7493	1.68531	8.35455	7.02128	2.55739	3.19582	4.69589	11.8367	10.5671	4.75171	30.1932	12.886	11.1581	14.8012	18.5056	21.32	30.0919	9.66933	0.0966953	6.34216	23.22	7.40044	17.8319	10.9891	0.823801	3.4798	5.54436	9.24935	10.4008	3.75031	2.59484	1.94683	1.29984	2.40802	1.05522	2.58589	0.85879	2.79892	9.16083	53.1408	6.66433	30.4355
Secondary	Unconjugated	DCA	173.234	362.035	447.073	296.012	586.076	149.228	87.5514	197.425	303.795	217.129	247.289	142.606	206.032	227.443	130.977	436.238	436.501	580.601	521.175	510.458	689.615	675.173	210.066	176.559	265.617	551.624	259.844	438.615	471.578	38.1177	144.708	207.909	258.71	152.726	94.9734	41.8778	129.94	164.969	158.169	138.968	235.732	117.336	140.957	448.972	471.537	236.768	323.89
Primary	Unconjugated	CDCA	58.7514	13.6325	7.95093	18.473	3.84965	1.37387	0.182429	22.8299	3.92309	7.84734	1.54896	8.34955	11.5398	14.2039	1.0431	6.6956	1.86241	0.287072	1.55746	1.94611	2.0837	3.27113	8.85292	0.724595	4.72611	0.624451	6.28875	12.4651	1.38493	0.178488	2.72925	3.23914	3.24321	0.0397042	0.866921	0.274371	2.086	1.89389	2.06589	0.0963992	3.81677	0.451098	2.21199	3.68408	18.8419	3.20328	21.1862
Primary	Unconjugated	CA	248.069	169.863	97.3106	265.624	73.2294	37.7983	1.25584	268.842	62.7055	236.932	33.7379	276.718	263.281	285.388	47.3629	288.76	105.868	67.988	169.504	200.099	111.729	136.784	258.352	78.4961	281.015	53.0128	280.165	203.48	179.564	19.8343	89.2464	139.415	157.909	55.4198	54.0804	13.0155	227.644	253.802	129.601	87.0447	150.887	80.0791	87.7236	241.305	278.201	149.789	302.757
Primary	Unconjugated	a-MCA	320.867	330.371	414.088	356.508	655.824	266.192	38.1814	252.462	272.376	220.307	431.254	251.531	283.544	330.25	187.21	184.752	76.69	126.041	165.481	134.66	210.539	230.878	112.962	0.887244	118.785	473.863	119.144	324.061	94.9075	41.7158	227.216	310.835	290.52	161.957	199.715	41.1549	229.906	257.835	202.438	196.951	239.534	116.046	144.621	232.715	449.655	225.859	219.192
Primary	Unconjugated	b-MCA	332.632	484.496	606.76	511.84	756.306	369.149	24.837	289.203	209.456	249.862	445.443	320.828	348.018	325.197	150.584	488.522	197.084	449.27	538.193	492.082	402.961	457.392	190.16	2.08837	256.128	329.493	143.15	309.787	106.217	26.1976	332.301	341.966	338.188	196.851	276.357	76.6628	248.211	169.724	148.804	217.658	329.549	185.328	114.258	337.438	353.803	343.738	376.498
Secondary	Unconjugated	y-MCA	47.6355	67.6847	93.3293	61.3088	141.591	57.9175	23.5484	31.4532	97.1339	55.157	95.5783	35.0125	51.4084	55.0256	93.799	118.938	89.6105	89.9527	120.004	70.3597	126.084	82.6607	82.9502	15.5432	86.0641	140.197	58.9202	58.2695	146.377	34.3026	46.2566	32.4442	50.5797	37.9127	43.1392	59.112	29.9251	42.1199	46.8954	58.5245	41.8266	25.056	47.0237	110.571	34.4686	64.462	31.7862
Secondary	Unconjugated	w-MCA	344.605	679.703	791.555	381.667	983.976	745.626	152.893	200.483	378.57	202.742	604.336	284.855	450.458	604.18	473.504	470.808	239.355	469.118	319.46	484.526	604.658	777.418	265.117	6.99203	307.173	417.134	251.514	302.335	520.667	86.5401	421.159	431.472	609.169	651.189	663.64	414.433	489.389	431.978	353.081	127.896	195.3	394.973	348.309	552.944	382.793	573.7	377.905
Secondary	Conjugated	GUDCA	11.1859	11.2651	17.9462	21.9199	13.7867	10.7734	10.165	15.8837	11.074	10.4015	10.2221	12.761	14.5293	13.2199	11.4707	10.8261	10.003	10.258	10.311	13.0574	10.5288	10.7218	12.935	10.015	11.0259	14.1315	12.1619	13.6799	11.4507	10.2009	10.2401	10.5356	11.6711	10.7712	11.1552	10.7011	10.8561	10.5418	10.3127	10.2925	10.2841	10.5564	10.1456	11.1797	11.1525	10.283	11.1486
Secondary	Conjugated	TUDCA	63.4751	67.1242	245.036	470.361	27.6673	57.2702	28.7265		45.2725	33.3523	53.6706	46.9438	44.7441	35.7354	233.717	1592.94	13.8758	18.3468	13.7286	52.4613	19.5652	18.7899	70.4716	16.5387	18.463	36.6975	18.6668	37.6992	14.8474	35.5898	38.2721	38.3289	51.0889	50.6129	67.3642	607.335	64.9474	39.8292	27.888	28.605	50.2244	34.6107	55.1835	65.8782	151.78	36.8379	1303.13
Secondary	Conjugated	TDCA	7.0633	8.21185	54.435	80.424	3.16635	0.642444	0.596839	48.5376	0.408435	1.01291	1.33194	2.78999	4.89543	2.28312	27.2181	171.912	1.61027	1.68045	0.564227	20.4765	11.809	3.40699	13.266	0.882719	3.67443	1.56248	8.39545	22.0837	3.55603	0.939531	0.333329	1.40986	8.61611	3.62242	0.993712	1.48893	1.32893	0.489132	0.41994	0.20669	1.78594	0.169693	0.525244	17.5571	11.3134	1.39316	108.743
Primary/Secondary	Conjugated	T-a/w-MCA	16.7882	30.8781	51.7672	161.319	3.46786	3.08527	2.30891	65.7333	0.845663	1.1168	0.645624	6.88493	8.85563	5.22982	168.952	92.623	0.67335	1.21391	0.328096	10.0734	4.45994	2.23737	9.28038	0.199709	2.86027	0.961266	4.00038	5.46406	2.32831	2.29306	1.10052	3.35227	9.42795	14.3639	5.77858	23.2275	6.72767	2.29201	0.827304	0.109721	0.883586	1.00322	1.30017	7.02273	3.4544	6.34472	73.5594
Primary	Conjugated	T-b-MCA	15.3514	7.612	19.0035	111.86	1.92743	2.08959	1.06143	122.658	1.52838	1.449	1.8449	7.12338	3.99913	2.07524	37.2769	57.1255	0.215193	0.23278	0.0800983	2.63559	1.51112	0.451176	2.07322	0.299238	1.47655	0.66237	1.52094	6.29303	0.347113	1.41425	0.855444	2.15847	6.48091	2.89994	3.42631	6.28747	3.19567	1.54019	0.793849	0.537314	1.92535	0.783443	1.33907	2.50557	2.83375	2.95051	54.4132
Primary	Conjugated	TCA	16.658	25.8259	36.5432	381.066	5.29867	8.74534	3.71384	374.761	7.53671	6.37445	8.24392	19.2869	13.2237	7.21866	113.553	183.138	1.13048	2.44131	0.94701	22.785	4.61117	2.09955	8.24687	12.9492	6.72993	2.20705	5.35512	10.1571	2.22894	3.83532	3.88715	6.14032	14.1965	10.3495	8.71884	13.8678	10.2716	3.97752	2.95021	3.0191	11.247	7.17017	6.59966	6.01776	4.43429	7.81974	113.729
Secondary	Unconjugated	12-KCDCA	32.4741	26.8434	42.1876	20.2731	64.2905	11.1675	2.0775	18.2047	19.8558	43.3366	34.2773	18.1694	20.6333	42.9981	5.17636	384.279	105.951	207.625	268.109	312.455	165.854	294.915	70.9705	2.65908	56.1966	186.184	83.3393	84.9239	118.898	4.20117	9.07589	17.1529	11.2769	1.95539	4.30158	1.71881	14.3161	21.2949	7.43583	10.1925	9.11645	3.68	16.3121	142.153	302.243	19.4879	236.521
Secondary	Unconjugated	7-KDCA	87.5302	52.5506	13.2183	53.5735	6.35092	79.4235	2.67649	65.7925	3.55144	58.2325	9.88183	86.6311	117.648	83.3176	9.00145	93.6711	2.85206	24.6888	6.8126	106.943	19.0613	29.6082	4.21263	2.07399	41.1179	0.630105	141.89	88.2658	26.111	4.21292	16.832	25.8613	27.1325	58.8225	165.473	52.7346	4.79713	3.79772	4.67921	2.66572	17.8424	37.7508	38.3842	39.2394	96.174	49.8789	127.734
Secondary	Unconjugated	ACA	81.5298	82.3004	85.492	47.6084	38.2796	249.14	10.4427	30.5485	21.0831	39.5711	97.3839	37.9102	184.099	107.312	121.727	141.245	24.62	100.511	59.0724	181.882	88.1765	107.631	41.6858	4.14171	27.836	66.6498	121.655	132.976	62.9854	5.09977	52.2017	78.1996	82.0882	75.6487	327.466	131.045	48.1969	33.1777	35.3158	16.7365	66.5247	132.122	163.511	60.08	61.5261	65.5507	153.032
Secondary	Unconjugated	UCA	103.032	109.249	134.463	115.273	219.536	88.329	13.043	83.3973	91.969	70.8853	143.35	83.1457	93.0931	110.709	61.9319	60.8148	25.8021	42.3642	53.9987	44.475	70.154	78.1066	37.2024	0.319293	39.7423	160.698	40.4378	107.712	30.5168	13.6443	76.6107	100.814	97.4197	53.8717	67.0402	11.8655	74.1523	85.243	70.6136	64.8024	80.4693	38.8393	48.7839	75.5758	145.571	76.1217	72.0166
Secondary	Unconjugated	Coprocholic acid	41.2882	29.5499	40.9224	22.4196	30.7074	32.4607	4.79893	21.768	19.7218	45.5576	39.2038	67.1171	44.4249	55.5597	7.25638	82.5938	26.1173	38.727	65.7522	47.3672	54.3371	44.6421	40.5372	2.18311	42.8026	94.5295	60.6545	52.1194	41.6072	17.4233	44.4556	53.6946	39.8125	30.1661	40.4517	34.5779	70.4198	75.2955	38.1548	39.532	51.7699	18.3747	25.8656	87.7455	99.1002	44.2977	81.3864
		Others	13.6329	20.6502	28.2036	36.9542	15.4443	89.3502	3.48038	31.9059	11.829	8.69019	63.829	14.7568	35.2715	35.5818	44.5411	33.67	3.05049	18.2293	9.74422	21.2003	20.6379	25.6815	5.59637	2.46505	5.86858	22.8662	12.2121	42.3516	9.11263	2.53984	15.3762	14.9177	13.5328	20.2596	40.1455	69.9256	3.93185	3.44242	6.26187	4.47759	12.9155	17.7879	34.2859	12.9028	16.6742	11.3657	28.3727
		Total	2071.31	2730.45	3349.14	3512.83	3859.33	2327.67	464.7	2168.3	1652.52	1562.88	2364.6	1756.9	2239.1	2386.37	1998.86	5004.43	1459.18	2464.66	2562.86	2864.46	2770.35	3189.69	1494.2	344.933	1619.63	2662.57	1664.56	2306.54	1936.14	448.291	1620.72	1891.22	2188.12	1647.74	2149.66	1679.98	1704.22	1640.55	1288.63	1037.74	1548.86	1239.13	1332.93	2549.88	2994.69	2021.17	4071.73
		Primary unconjugated	960.32	998.363	1126.11	1152.44	1489.21	674.514	64.4567	833.338	548.46	714.948	911.984	857.427	906.383	955.039	386.2	968.73	381.503	643.586	874.735	828.787	727.313	828.326	570.327	82.1963	660.654	856.993	548.748	849.792	382.073	87.9261	651.493	795.455	789.861	414.267	531.02	131.108	707.847	683.256	482.909	501.75	723.786	381.905	348.815	815.142	1100.5	722.59	919.633
		Primary conjugated	34.9084	35.3677	59.584	507.382	8.43789	12.9936	5.38007	520.302	10.5414	8.7015	12.9904	28.9318	18.5549	11.9116	158.303	248.871	1.54774	3.04587	1.20361	27.0883	6.68719	2.8589	12.4569	14.9681	9.44365	3.78379	8.4872	18.7669	3.10033	6.2788	5.80218	9.82484	23.0366	14.6884	14.6422	22.5833	14.9208	6.28823	4.4755	4.2287	15.1342	8.66775	9.66531	9.42892	7.79071	11.6867	172.136
		Secondary unconjugated	976.821	1577.34	1788.96	1115.33	2309.39	1567.69	352.658	682.933	1034.45	793.015	1372.48	799.791	1239.73	1361.17	1008.87	1909.03	1049.59	1785.88	1661.6	1910.15	1988.68	2322.53	804.362	220.065	913.05	1747.46	1063.12	1356.68	1518.28	304.841	913.197	1031.7	1293	1138.51	1518.31	881.12	897.096	897.545	761.521	492.429	746.555	801.762	906.681	1621.43	1708	1231.56	1479.11
		Secondary conjugated	99.2578	119.383	374.485	737.675	52.2929	72.4782	42.2054	131.73	59.0644	46.2114	67.1464	70.7506	74.4256	58.2485	445.485	1877.8	26.5368	32.1435	25.3249	98.4311	47.6723	35.9757	107.05	27.7044	36.4863	54.3246	44.2064	81.3014	32.6847	49.2449	50.2322	54.2425	82.2208	80.269	85.6946	645.174	84.3548	53.4566	39.7234	39.3366	63.3851	46.7991	67.7705	103.873	178.395	55.3337	1500.85
		Unconjugated	1937.14	2575.7	2915.07	2267.78	3798.6	2242.2	417.115	1516.27	1582.91	1507.96	2284.46	1657.22	2146.12	2316.21	1395.07	2877.76	1431.1	2429.47	2536.33	2738.94	2715.99	3150.86	1374.69	302.261	1573.7	2604.46	1611.86	2206.47	1900.35	392.767	1564.69	1827.16	2082.86	1552.78	2049.33	1012.23	1604.94	1580.8	1244.43	994.179	1470.34	1183.67	1255.5	2436.57	2808.5	1954.15	2398.74
		Conjugated	134.166	154.751	434.069	1245.06	60.7308	85.4717	47.5855	652.032	69.6058	54.9129	80.1368	99.6824	92.9805	70.1601	603.788	2126.67	28.0846	35.1893	26.5285	125.519	54.3595	38.8346	119.507	42.6725	45.9299	58.1084	52.6936	100.068	35.785	55.5237	56.0344	64.0674	105.257	94.9575	100.337	667.757	99.2756	59.7448	44.1989	43.5653	78.5193	55.4669	77.4358	113.301	186.185	67.0204	1672.98
[truncated: 7 more columns]
